# Supplementary material for: Prioritization of Fluorescence In Situ Hybridization (FISH) Probes for Differentiating Primary Sites of Neuroendocrine Tumors with Machine Learning
Source: Int J Mol Sci. 2023 Dec 12;24(24):17401. doi: 10.3390/ijms242417401 (PMC10743810; doi:10.3390/ijms242417401)
Supplement: Supplementary file 1 [file ijms-24-17401-s001.zip]

Archive with 1 entries (1 files):
- ijms-2722010-supplementary.pdf
